# Supplementary material for: Poor clinical outcome in metastatic melanoma is associated with a microRNA-modulated immunosuppressive tumor microenvironment
Source: J Transl Med. 2020 Feb 5;18:56. doi: 10.1186/s12967-020-02235-w (PMC7001250; doi:10.1186/s12967-020-02235-w)
Supplement: Supplementary file 2 — Additional file 2. Negatively correlated MTG pairs. MTG pairs identified with a negative Pearson correlation coefficient of − 0.4 or less are listed. We also included information about the differential expression test, such as log fold change (LFC) and adjusted p-values (G3 related to G2) and about the survival log-rank test, such as hazard ratio (HR), confidence interval (CI) and p-value, for both target genes and miRNA that present impact on overall survival (High versus Low). We also indicate if the miRNAs were identified as circulating according to the miRandola database and putative cell of origin of the genes listed. MTG: miRNA-target gene. LFC: Log Fold Change. HR: Hazard Ratio. CI: Confidence Interval. [file 12967_2020_2235_MOESM2_ESM.xlsx]

## Sheet: mir_target_correlations_and_cel
miRNA	Circulating	LFC	padj DESeq2	p survival	HR	CI.95	Impact in other cancers	p survival	HR	CI.95	Target Gene	Putative cell of origin	LFC	padj DESeq2	p survival	HR	CI.95	Correlation	p Correlation
miR-106b	Y	0.391089	0.0425874	0.03	1.8	1.05 ~ 3					EOMES	Not Identified	-1.3457	2.51057e-05	-	-	-	-0.408112	7.22256e-06
miR-1296	N	0.7474	0.0331031	-	-	-					GCH1	Tcells	-1.64354	1.05721e-13	0.044	0.58	0.34 ~ 0.99	-0.425941	2.55724e-06
miR-1306	N	0.564949	0.00278652	-	-	-	LUSC	0.034	0.72	0.52 ~ 0.97	FGD3	NK	-1.21666	1.40731e-06	-	-	-	-0.40684	7.76025e-06
miR-1306	N	0.564949	0.00278652	-	-	-	LUSC	0.034	0.72	0.52 ~ 0.98	HLA-B	All	-1.27771	8.91468e-08	-	-	-	-0.401666	1.03624e-05
miR-1306	N	0.564949	0.00278652	-	-	-	LUSC	0.034	0.72	0.52 ~ 0.99	ICAM3	NK	-1.36718	2.21109e-05	0.027	0.54	0.32 ~ 0.94	-0.401096	1.0695e-05
miR-1306	N	0.564949	0.00278652	-	-	-	LUSC	0.034	0.72	0.52 ~ 0.100	SEPT1	NK,Tcells	-1.36512	9.3249e-08	0.028	0.54	0.31 ~ 0.94	-0.406157	8.06477e-06
miR-1306	N	0.564949	0.00278652	-	-	-	LUSC	0.034	0.72	0.52 ~ 0.101	ZBP1	NK,NonMalignant,Tcells	-1.88825	1.78886e-10	<0.0001	0.31	0.17 ~ 0.55	-0.451157	5.30343e-07
miR-130b	Y	0.654198	0.00175017	0.028	1.81	1.05 ~ 3	ESCA,LUSC	0.018 , 0.012	1.82 , 0.68	1.09 ~ 3.02, 0.49 ~ 0.92	C1S	CAF	-1.01129	0.000254352	-	-	-	-0.452523	4.85248e-07
miR-130b	Y	0.654198	0.00175017	0.028	1.81	1.05 ~ 3	ESCA,LUSC	0.018 , 0.012	1.82 , 0.68	1.09 ~ 3.02, 0.49 ~ 0.93	CDKN1B	Not Identified	-0.417668	0.000873697	0.0021	0.43	0.25 ~ 0.75	-0.410397	6.34333e-06
miR-130b	Y	0.654198	0.00175017	0.028	1.81	1.05 ~ 3	ESCA,LUSC	0.018 , 0.012	1.82 , 0.68	1.09 ~ 3.02, 0.49 ~ 0.94	ERAP1	CAF,Malignant	-0.658125	0.000257782	-	-	-	-0.491573	3.22369e-08
miR-130b	Y	0.654198	0.00175017	0.028	1.81	1.05 ~ 3	ESCA,LUSC	0.018 , 0.012	1.82 , 0.68	1.09 ~ 3.02, 0.49 ~ 0.95	FAM65B	Bcells,Macrophages,NK,NonMalignant,Tcells	-1.18556	0.000232708	-	-	-	-0.468722	1.64118e-07
miR-130b	Y	0.654198	0.00175017	0.028	1.81	1.05 ~ 3	ESCA,LUSC	0.018 , 0.012	1.82 , 0.68	1.09 ~ 3.02, 0.49 ~ 0.96	GZMK	Tcells	-2.35903	2.13976e-12	0.043	0.58	0.34 ~ 0.98	-0.416525	4.45795e-06
miR-130b	Y	0.654198	0.00175017	0.028	1.81	1.05 ~ 3	ESCA,LUSC	0.018 , 0.012	1.82 , 0.68	1.09 ~ 3.02, 0.49 ~ 0.97	HLA-A	All	-0.893431	0.000540264	-	-	-	-0.43695	1.30684e-06
miR-130b	Y	0.654198	0.00175017	0.028	1.81	1.05 ~ 3	ESCA,LUSC	0.018 , 0.012	1.82 , 0.68	1.09 ~ 3.02, 0.49 ~ 0.98	IKZF3	All	-2.14817	6.37189e-13	0.0026	0.44	0.25 ~ 0.76	-0.400459	1.10781e-05
miR-130b	Y	0.654198	0.00175017	0.028	1.81	1.05 ~ 3	ESCA,LUSC	0.018 , 0.012	1.82 , 0.68	1.09 ~ 3.02, 0.49 ~ 0.99	IRF1	All	-1.64223	8.11868e-14	0.023	0.54	0.31 ~ 0.92	-0.420911	3.44822e-06
miR-130b	Y	0.654198	0.00175017	0.028	1.81	1.05 ~ 3	ESCA,LUSC	0.018 , 0.012	1.82 , 0.68	1.09 ~ 3.02, 0.49 ~ 0.100	OPTN	CAF,Endo,Malignant,NK,NonMalignant,Tcells,Unresolved	-0.740859	0.000318065	-	-	-	-0.486573	4.64977e-08
miR-130b	Y	0.654198	0.00175017	0.028	1.81	1.05 ~ 3	ESCA,LUSC	0.018 , 0.012	1.82 , 0.68	1.09 ~ 3.02, 0.49 ~ 0.101	OSTF1	Macrophages,NK	-0.520526	3.99114e-05	-	-	-	-0.453632	4.51321e-07
miR-130b	Y	0.654198	0.00175017	0.028	1.81	1.05 ~ 3	ESCA,LUSC	0.018 , 0.012	1.82 , 0.68	1.09 ~ 3.02, 0.49 ~ 0.102	PARP14	All	-1.22593	1.44152e-12	0.019	0.53	0.31 ~ 0.90	-0.467486	1.78622e-07
miR-130b	Y	0.654198	0.00175017	0.028	1.81	1.05 ~ 3	ESCA,LUSC	0.018 , 0.012	1.82 , 0.68	1.09 ~ 3.02, 0.49 ~ 0.103	PARP9	Endo,Macrophages,Malignant,NK,NonMalignant,Tcells,Unresolved	-0.779772	5.91361e-06	0.00021	0.36	0.2 ~ 0.63	-0.420186	3.59872e-06
miR-130b	Y	0.654198	0.00175017	0.028	1.81	1.05 ~ 3	ESCA,LUSC	0.018 , 0.012	1.82 , 0.68	1.09 ~ 3.02, 0.49 ~ 0.104	PNRC1	CAF,Macrophages	-0.550074	7.32866e-06	-	-	-	-0.411103	6.09297e-06
miR-130b	Y	0.654198	0.00175017	0.028	1.81	1.05 ~ 3	ESCA,LUSC	0.018 , 0.012	1.82 , 0.68	1.09 ~ 3.02, 0.49 ~ 0.105	RNF213	All	-0.630074	6.10258e-05	0.0039	0.45	0.26 ~ 0.78	-0.466095	1.96408e-07
miR-130b	Y	0.654198	0.00175017	0.028	1.81	1.05 ~ 3	ESCA,LUSC	0.018 , 0.012	1.82 , 0.68	1.09 ~ 3.02, 0.49 ~ 0.106	TNF	Macrophages	-1.08097	0.000463013	-	-	-	-0.413979	5.16588e-06
miR-142	N	-1.91798	2.2396e-10	-	-	-					AKT1S1	CAF	0.563446	0.000199028	-	-	-	-0.409923	6.51715e-06
miR-142	N	-1.91798	2.2396e-10	-	-	-					NR2F6	Not Identified	0.620895	0.00030772	0.044	1.72	1.009 ~ 2.93	-0.462747	2.46406e-07
miR-142	N	-1.91798	2.2396e-10	-	-	-					RAB3A	Not Identified	1.04967	0.000110932	-	-	-	-0.41451	5.00984e-06
miR-142	N	-1.91798	2.2396e-10	-	-	-					TRIM28	Not Identified	0.569274	0.000422528	0.021	1.87	1.09 ~ 3.2	-0.50094	1.5972e-08
miR-142	N	-1.91798	2.2396e-10	-	-	-					ZNF74	Not Identified	0.570949	8.80051e-05	0.038	1.75	1.02 ~ 3	-0.436102	1.37739e-06
miR-142	N	-1.91798	2.2396e-10	-	-	-					PES1	Malignant	0.608206	2.25813e-05	-	-	-	-0.421606	3.30978e-06
miR-148a	Y	-0.63106	0.0280511	-	-	-	OV	0.0046	0.66	0.49 ~ 0.88	CSNK1E	Malignant	0.505119	7.56183e-05	-	-	-	-0.456339	3.77772e-07
miR-148a	Y	-0.63106	0.0280511	-	-	-	OV	0.0046	0.66	0.49 ~ 0.89	CSNK1E	Malignant	0.505119	7.56183e-05	-	-	-	-0.456339	3.77772e-07
miR-148a	Y	-0.63106	0.0280511	-	-	-	OV	0.0046	0.66	0.49 ~ 0.90	TNPO2	Not Identified	0.385663	0.000102932	-	-	-	-0.460791	2.81e-07
miR-148b	Y	-0.407313	0.00891947	-	-	-					CACNA1G	Tcells, Bcells, CAF, Malignant, Non-malignant	1.70997	5.93542e-07	-	-	-	-0.497211	2.11773e-08
miR-148b	Y	-0.407313	0.00891947	-	-	-					DNM3	Not Identified	1.17937	0.00038096	-	-	-	-0.406492	7.91388e-06
miR-148b	Y	-0.407313	0.00891947	-	-	-					DNM3	Not Identified	1.17937	0.00038096	-	-	-	-0.406492	7.91388e-06
miR-148b	Y	-0.407313	0.00891947	-	-	-					GRIA3	Not Identified	1.37579	0.000484232	-	-	-	-0.416138	4.55917e-06
miR-148b	Y	-0.407313	0.00891947	-	-	-					PCDH19	Not Identified	1.27588	0.000368856	-	-	-	-0.41863	3.94267e-06
miR-148b	Y	-0.407313	0.00891947	-	-	-					PTPRD	Not Identified	1.40516	0.000739974	0.021	1.87	1.09 ~ 3.22	-0.454929	4.14542e-07
miR-148b	Y	-0.407313	0.00891947	-	-	-					TMEM132B	Not Identified	1.46441	0.000579323	-	-	-	-0.447023	6.92401e-07
miR-148b	Y	-0.407313	0.00891947	-	-	-					VSNL1	Not Identified	3.00579	9.08879e-11	-	-	-	-0.46052	2.8614e-07
miR-148b	Y	-0.407313	0.00891947	-	-	-					VWC2	Not Identified	2.34428	0.000791714	-	-	-	-0.441912	9.58151e-07
miR-149	Y	1.03394	0.0150108	-	-	-					CCDC69	Bcells,Endo,Macrophages,NK,NonMalignant,Tcells,Unresolved	-1.29283	3.92191e-07	0.0065	0.47	0.27 ~ 0.82	-0.448777	6.18601e-07
miR-149	Y	1.03394	0.0150108	-	-	-					CCL4	NK	-2.14496	4.8591e-17	0.0015	0.42	0.24 ~ 0.72	-0.405532	8.35263e-06
miR-149	Y	1.03394	0.0150108	-	-	-					CD3E	Tcells	-1.94543	1.11552e-09	0.0069	0.48	0.28 ~ 0.82	-0.462202	2.55612e-07
miR-149	Y	1.03394	0.0150108	-	-	-					CD48	Bcells,Macrophages,NK,Tcells	-1.62143	1.89636e-10	0.0033	0.45	0.26 ~ 0.77	-0.422974	3.05208e-06
miR-149	Y	1.03394	0.0150108	-	-	-					CD5	Not Identified	-1.27644	0.00019645	-	-	-	-0.455933	3.88013e-07
miR-149	Y	1.03394	0.0150108	-	-	-					CD6	Tcells	-1.41421	3.74668e-06	-	-	-	-0.414414	5.03781e-06
miR-149	Y	1.03394	0.0150108	-	-	-					CD74	Bcells,Endo,Macrophages,NK,NonMalignant,Tcells	-1.28104	1.15475e-05	0.035	0.56	0.32 ~ 0.96	-0.453341	4.59989e-07
miR-149	Y	1.03394	0.0150108	-	-	-					CD96	Bcells,Macrophages,NK,NonMalignant,Tcells	-1.84365	3.45294e-12	0.0055	0.47	0.27 ~ 0.81	-0.411377	5.99846e-06
miR-149	Y	1.03394	0.0150108	-	-	-					CST7	NK,Tcells	-1.58597	1.23698e-06	-	-	-	-0.401922	1.02165e-05
miR-149	Y	1.03394	0.0150108	-	-	-					CXCR3	Not Identified	-1.79198	3.89115e-07	0.0072	0.48	0.27 ~ 0.83	-0.470455	1.45658e-07
miR-149	Y	1.03394	0.0150108	-	-	-					FASLG	Tcells	-2.49266	2.79557e-17	0.0027	0.44	0.26 ~ 0.76	-0.413408	5.33852e-06
miR-149	Y	1.03394	0.0150108	-	-	-					HLA-A	All	-0.893431	0.000540264	-	-	-	-0.481131	6.88216e-08
miR-149	Y	1.03394	0.0150108	-	-	-					HLA-C	All	-1.08179	1.86588e-06	0.029	0.55	0.32 ~ 0.94	-0.440663	1.03648e-06
miR-149	Y	1.03394	0.0150108	-	-	-					HLA-F	All	-1.47355	1.31282e-10	0.027	0.55	0.32 ~ 0.94	-0.54302	5.17165e-10
miR-149	Y	1.03394	0.0150108	-	-	-					IFNG	Not Identified	-3.0777	9.18458e-20	0.028	0.55	0.32 ~ 0.94	-0.430523	1.93944e-06
miR-149	Y	1.03394	0.0150108	-	-	-					IL2RB	NK,Tcells	-1.75891	3.09449e-11	0.043	0.58	0.34 ~ 0.98	-0.408226	7.17623e-06
miR-149	Y	1.03394	0.0150108	-	-	-					IL2RG	Bcells,Macrophages,NK,NonMalignant,Tcells	-1.50445	3.33154e-07	-	-	-	-0.42022	3.5915e-06
miR-149	Y	1.03394	0.0150108	-	-	-					ITK	Tcells	-1.60111	1.66177e-07	-	-	-	-0.467878	1.73901e-07
miR-149	Y	1.03394	0.0150108	-	-	-					MYO1G	Not Identified	-1.09289	8.86828e-05	0.031	0.55	0.32 ~ 0.95	-0.441521	9.82087e-07
miR-149	Y	1.03394	0.0150108	-	-	-					NCR3	Not Identified	-1.08616	0.00021885	-	-	-	-0.416994	4.33781e-06
miR-149	Y	1.03394	0.0150108	-	-	-					NKG7	NK,Tcells	-2.43822	1.27227e-13	0.046	0.58	0.34 ~ 0.99	-0.423864	2.89493e-06
miR-149	Y	1.03394	0.0150108	-	-	-					NLRC5	NonMalignant,Tcells	-1.32024	6.53275e-11	0.0047	0.46	0.27 ~ 0.8	-0.462196	2.5571e-07
miR-149	Y	1.03394	0.0150108	-	-	-					NUGGC	All	-1.53553	1.14433e-05	0.01	0.5	0.29 ~ 0.85	-0.488726	3.97411e-08
miR-149	Y	1.03394	0.0150108	-	-	-					PIM2	Bcells,NK,NonMalignant,Tcells	-1.04718	6.12215e-05	0.003	0.44	0.25 ~ 0.77	-0.487979	4.19709e-08
miR-149	Y	1.03394	0.0150108	-	-	-					POU2AF1	Bcells	-1.49109	0.000302638	0.034	0.56	0.32 ~ 0.96	-0.517222	4.4759e-09
miR-149	Y	1.03394	0.0150108	-	-	-					PPP1R16B	Not Identified	-1.53361	3.52356e-11	-	-	-	-0.445645	7.5617e-07
miR-149	Y	1.03394	0.0150108	-	-	-					PSME2	CAF,Endo,Macrophages,Malignant,NK,NonMalignant,Tcells,Unresolved	-0.959928	6.02949e-10	-	-	-	-0.427088	2.38713e-06
miR-149	Y	1.03394	0.0150108	-	-	-					PSME2	CAF,Endo,Macrophages,Malignant,NK,NonMalignant,Tcells,Unresolved	-0.959928	6.02949e-10	-	-	-	-0.427088	2.38713e-06
miR-149	Y	1.03394	0.0150108	-	-	-					PTPN6	Bcells,Macrophages,NonMalignant,Tcells	-1.17218	5.23656e-06	0.019	0.52	0.3 ~ 0.90	-0.404179	9.01042e-06
miR-149	Y	1.03394	0.0150108	-	-	-					RAB37	Not Identified	-1.95312	2.29214e-12	0.026	0.55	0.32 ~ 0.93	-0.41435	5.05642e-06
miR-149	Y	1.03394	0.0150108	-	-	-					RAB37	Not Identified	-1.95312	2.29214e-12	0.026	0.55	0.32 ~ 0.93	-0.41435	5.05642e-06
miR-149	Y	1.03394	0.0150108	-	-	-					SLAMF7	Bcells,Macrophages,NK,NonMalignant,Tcells	-1.3058	8.08167e-05	0.012	0.5	0.29 ~ 0.87	-0.571476	3.83165e-11
miR-149	Y	1.03394	0.0150108	-	-	-					STAT2	All	-0.893129	5.08215e-10	0.0018	0.42	0.24 ~ 0.74	-0.551769	2.38468e-10
miR-149	Y	1.03394	0.0150108	-	-	-					TAP1	CAF,Endo,Macrophages,Malignant,NK,NonMalignant,Tcells	-1.53198	1.39554e-12	0.015	0.51	0.3 ~ 0.88	-0.552059	2.32331e-10
miR-149	Y	1.03394	0.0150108	-	-	-					TAP1	CAF,Endo,Macrophages,Malignant,NK,NonMalignant,Tcells	-1.53198	1.39554e-12	0.015	0.51	0.3 ~ 0.88	-0.552059	2.32331e-10
miR-149	Y	1.03394	0.0150108	-	-	-					TAPBP	All	-0.747374	0.000204234	-	-	-	-0.43784	1.23653e-06
miR-149	Y	1.03394	0.0150108	-	-	-					TNF	Macrophages	-1.08097	0.000463013	-	-	-	-0.41016	6.42958e-06
miR-149	Y	1.03394	0.0150108	-	-	-					TRAF3IP3	Bcells,NK,Tcells	-1.94738	1.92417e-14	0.013	0.51	0.29 ~ 0.87	-0.428684	2.16811e-06
miR-149	Y	1.03394	0.0150108	-	-	-					ZBTB32	Not Identified	-1.41104	8.3445e-08	0.0023	0.43	0.25 ~ 0.75	-0.457838	3.42105e-07
miR-150	Y	-1.50072	1.22673e-05	0.012	0.5	0.29 ~ 0.87	LUAD,OV	0.011 , 0.021	0.67 , 0.72	0.49 ~ 0.91, 0.53 ~ 0.95	HILPDA	CAF,Endo,Macrophages	0.679083	0.00016283	0.045	1.72	1.005 ~ 2.94	-0.53359	1.16247e-09
miR-150	Y	-1.50072	1.22673e-05	0.012	0.5	0.29 ~ 0.87	LUAD,OV	0.011 , 0.021	0.67 , 0.72	0.49 ~ 0.91, 0.53 ~ 0.96	HOMER1	Not Identified	0.936984	3.37274e-05	-	-	-	-0.445927	7.4269e-07
miR-150	Y	-1.50072	1.22673e-05	0.012	0.5	0.29 ~ 0.87	LUAD,OV	0.011 , 0.021	0.67 , 0.72	0.49 ~ 0.91, 0.53 ~ 0.97	IGFBP3	CAF	1.26746	0.000162261	-	-	-	-0.406641	7.84811e-06
miR-150	Y	-1.50072	1.22673e-05	0.012	0.5	0.29 ~ 0.87	LUAD,OV	0.011 , 0.021	0.67 , 0.72	0.49 ~ 0.91, 0.53 ~ 0.98	RBFOX2	CAF,Endo,Malignant	0.527399	0.00032784	-	-	-	-0.511295	7.16736e-09
miR-155	Y	-1.48825	1.70739e-06	0.0049	0.46	0.26 ~ 0.8					HSD11B2	Not Identified	1.16683	0.000291377	0.02	1.86	1.09 ~ 3.18	-0.464875	2.13385e-07
miR-1914	N	1.12173	0.0117293	-	-	-	LUAD	0.046	1.41	1.004 ~ 1.96	ERAP1	CAF,Malignant	-0.658125	0.000257782	-	-	-	-0.432011	1.77135e-06
miR-1914	N	1.12173	0.0117293	-	-	-	LUAD	0.046	1.41	1.004 ~ 1.97	GBP3	Not Identified	-1.19792	1.47182e-05	-	-	-	-0.471216	1.38202e-07
miR-1914	N	1.12173	0.0117293	-	-	-	LUAD	0.046	1.41	1.004 ~ 1.98	HLA-F	All	-1.47355	1.31282e-10	0.027	0.55	0.32 ~ 0.94	-0.422908	3.06413e-06
miR-1914	N	1.12173	0.0117293	-	-	-	LUAD	0.046	1.41	1.004 ~ 1.99	PTK2B	Bcells,Macrophages,NK	-0.878373	7.47903e-06	-	-	-	-0.44547	7.64679e-07
miR-1976	N	-0.569084	0.00730127	-	-	-	LUAD	0.015	0.69	0.51 ~ 0.93	RBFOX2	CAF,Endo,Malignant	0.527399	0.00032784	-	-	-	-0.405931	8.16777e-06
miR-214	Y	0.873825	0.0498212	-	-	-					C8orf46	Not Identified	-1.24203	0.000585834	0.045	0.58	0.34 ~ 0.99	-0.476702	9.42209e-08
miR-25	Y	0.460655	0.0193844	-	-	-	LUSC	0.03	0.71	0.52 ~ 0.96	BTLA	B, T, Non-Malignant	-1.9014	5.784e-10	0.027	0.55	0.32 ~ 0.94	-0.4082	7.18676e-06
miR-25	Y	0.460655	0.0193844	-	-	-	LUSC	0.03	0.71	0.52 ~ 0.97	CD69	Bcells,NK,NonMalignant,Tcells	-1.57169	1.15448e-07	0.021	0.53	0.31 ~ 0.91	-0.420008	3.63668e-06
miR-25	Y	0.460655	0.0193844	-	-	-	LUSC	0.03	0.71	0.52 ~ 0.98	CRTAM	Macrophages,NonMalignant,Tcells	-2.09372	5.02509e-13	0.015	0.51	0.3 ~ 0.88	-0.406383	7.96276e-06
miR-25	Y	0.460655	0.0193844	-	-	-	LUSC	0.03	0.71	0.52 ~ 0.99	FASLG	Tcells	-2.49266	2.79557e-17	0.0027	0.44	0.26 ~ 0.76	-0.429482	2.06598e-06
miR-25	Y	0.460655	0.0193844	-	-	-	LUSC	0.03	0.71	0.52 ~ 0.100	GIMAP4	Endo,Macrophages,Tcells	-1.45782	2.09351e-11	-	-	-	-0.41014	6.43724e-06
miR-25	Y	0.460655	0.0193844	-	-	-	LUSC	0.03	0.71	0.52 ~ 0.101	KLRD1	All	-2.08151	4.42563e-14	0.0027	0.44	0.26 ~ 0.76	-0.436425	1.35014e-06
miR-25	Y	0.460655	0.0193844	-	-	-	LUSC	0.03	0.71	0.52 ~ 0.102	PRF1	NK,Tcells	-2.21648	1.55527e-11	0.02	0.53	0.31 ~ 0.91	-0.407462	7.49307e-06
miR-25	Y	0.460655	0.0193844	-	-	-	LUSC	0.03	0.71	0.52 ~ 0.103	SP140	Bcells	-1.76499	1.32939e-12	0.0047	0.46	0.27 ~ 0.8	-0.427831	2.28267e-06
miR-25	Y	0.460655	0.0193844	-	-	-	LUSC	0.03	0.71	0.52 ~ 0.104	STX11	Macrophages,NonMalignant,Tcells	-1.14416	2.53317e-06	-	-	-	-0.409019	6.86066e-06
miR-29c	Y	-0.839135	0.0047067	0.0076	0.48	0.27 ~ 0.83	LUAD	0.015	0.69	0.51 ~ 0.93	ANKRD13B	Not Identified	0.79207	0.000251491	-	-	-	-0.473042	1.21745e-07
miR-29c	Y	-0.839135	0.0047067	0.0076	0.48	0.27 ~ 0.83	LUAD	0.015	0.69	0.51 ~ 0.94	DOT1L	Not Identified	0.474286	0.000780295	0.045	1.7	1.006 ~ 2.92	-0.456744	3.6781e-07
miR-30a	Y	-0.926608	0.00254623	-	-	-	BRCA	0.0096	0.59	0.39 ~ 0.88	NPTX2	Not Identified	3.13738	2.11568e-08	-	-	-	-0.405861	8.19971e-06
miR-30a	Y	-0.926608	0.00254623	-	-	-	BRCA	0.0096	0.59	0.39 ~ 0.89	PPM1J	Not Identified	0.849422	9.19958e-05	-	-	-	-0.465938	1.98527e-07
miR-30a	Y	-0.926608	0.00254623	-	-	-	BRCA	0.0096	0.59	0.39 ~ 0.90	VAT1L	CAF	3.42773	4.47577e-08	-	-	-	-0.438422	1.19252e-06
miR-3170	N	1.01591	0.00175017	-	-	-					DENND1C	Not Identified	-1.26458	1.21016e-06	-	-	-	-0.403626	9.29301e-06
miR-3170	N	1.01591	0.00175017	-	-	-					HLA-DMB	B, Macrophages	-1.09195	4.02979e-05	-	-	-	-0.411202	6.05877e-06
miR-3170	N	1.01591	0.00175017	-	-	-					HLA-DMB	B, Macrophages	-1.09195	4.02979e-05	-	-	-	-0.411202	6.05877e-06
miR-323a	N	1.28325	0.0210658	-	-	-	OV	0.037	1.35	1.02 ~ 1.79	PIM2	Bcells,NK,NonMalignant,Tcells	-1.04718	6.12215e-05	0.003	0.44	0.25 ~ 0.77	-0.401949	1.02015e-05
miR-342	N	-1.13064	6.5264e-07	0.0024	0.43	0.25 ~ 0.75	BRCA	0.00099	0.51	0.33 ~ 0.76	C22orf29	CAF,Endo,Macrophages,Malignant,NonMalignant,Tcells,Unresolved	0.452742	0.000381259	-	-	-	-0.421426	3.34502e-06
miR-342	N	-1.13064	6.5264e-07	0.0024	0.43	0.25 ~ 0.75	BRCA	0.00099	0.51	0.33 ~ 0.77	PPM1F	Endo	0.518238	8.7069e-05	0.033	1.77	1.04 ~ 3.03	-0.473366	1.19029e-07
miR-342	N	-1.13064	6.5264e-07	0.0024	0.43	0.25 ~ 0.75	BRCA	0.00099	0.51	0.33 ~ 0.78	RBFOX2	CAF,Endo,Malignant	0.527399	0.00032784	-	-	-	-0.415269	4.7949e-06
miR-345	Y	0.527357	0.0267792	-	-	-					PTK2B	Bcells,Macrophages,NK	-0.878373	7.47903e-06	-	-	-	-0.421548	3.32107e-06
miR-3619	N	0.956488	0.0142241	-	-	-					CD74	Bcells,Endo,Macrophages,NK,NonMalignant,Tcells	-1.28104	1.15475e-05	0.035	0.56	0.32 ~ 0.96	-0.421723	3.28684e-06
miR-375	Y	1.74926	0.000263568	-	-	-					SP110	Bcells,Macrophages,Malignant,NonMalignant,Tcells	-0.600014	0.000212666	0.0039	0.45	0.26 ~ 0.78	-0.449129	6.04706e-07
miR-4736	N	-1.60976	0.030485	-	-	-					ZNF74	Not Identified	0.570949	8.80051e-05	0.038	1.75	1.02 ~ 3	-0.435351	1.44283e-06
miR-605	Y	1.32865	0.0102061	0.033	1.77	1.04 ~ 3.04	BRCA	0.031	1.55	1.03 ~ 2.31	B2M	All	-1.32419	5.39521e-13	0.00026	0.37	0.21 ~ 0.64	-0.518623	3.99917e-09
miR-605	Y	1.32865	0.0102061	0.033	1.77	1.04 ~ 3.04	BRCA	0.031	1.55	1.03 ~ 2.32	BCL11B	Tcells	-1.71935	1.41759e-07	0.025	0.54	0.32 ~ 0.93	-0.43432	1.53753e-06
miR-605	Y	1.32865	0.0102061	0.033	1.77	1.04 ~ 3.04	BRCA	0.031	1.55	1.03 ~ 2.33	CD47	All	-0.466164	0.000238753	0.012	0.5	0.29 ~ 0.86	-0.413934	5.17927e-06
miR-605	Y	1.32865	0.0102061	0.033	1.77	1.04 ~ 3.04	BRCA	0.031	1.55	1.03 ~ 2.34	DRAM1	CAF,Macrophages	-0.932549	6.31545e-10	0.043	0.58	0.34 ~ 0.98	-0.443155	8.85836e-07
miR-605	Y	1.32865	0.0102061	0.033	1.77	1.04 ~ 3.04	BRCA	0.031	1.55	1.03 ~ 2.35	DTHD1	Not Identified	-2.26461	3.35703e-12	0.028	0.55	0.32 ~ 0.94	-0.464203	2.23325e-07
miR-605	Y	1.32865	0.0102061	0.033	1.77	1.04 ~ 3.04	BRCA	0.031	1.55	1.03 ~ 2.36	FCGR1A	Macrophages	-1.36821	1.01756e-08	0.017	0.52	0.3 ~ 0.89	-0.425919	2.5606e-06
miR-605	Y	1.32865	0.0102061	0.033	1.77	1.04 ~ 3.04	BRCA	0.031	1.55	1.03 ~ 2.37	GBP1	CAF,Macrophages	-1.82283	3.62452e-11	-	-	-	-0.414957	4.88209e-06
miR-605	Y	1.32865	0.0102061	0.033	1.77	1.04 ~ 3.04	BRCA	0.031	1.55	1.03 ~ 2.38	GBP2	Macrophages,NK,Tcells	-1.27509	8.55101e-08	0.0043	0.46	0.27 ~ 0.79	-0.436389	1.35312e-06
miR-605	Y	1.32865	0.0102061	0.033	1.77	1.04 ~ 3.04	BRCA	0.031	1.55	1.03 ~ 2.39	GBP4	All	-2.04215	1.69993e-12	0.029	0.55	0.32 ~ 0.94	-0.42735	2.34972e-06
miR-605	Y	1.32865	0.0102061	0.033	1.77	1.04 ~ 3.04	BRCA	0.031	1.55	1.03 ~ 2.40	GCH1	Tcells	-1.64354	1.05721e-13	0.044	0.58	0.34 ~ 0.99	-0.497139	2.12919e-08
miR-605	Y	1.32865	0.0102061	0.033	1.77	1.04 ~ 3.04	BRCA	0.031	1.55	1.03 ~ 2.41	ITGB7	Not Identified	-1.25993	4.64221e-06	-	-	-	-0.489501	3.75469e-08
miR-605	Y	1.32865	0.0102061	0.033	1.77	1.04 ~ 3.04	BRCA	0.031	1.55	1.03 ~ 2.42	POU2AF1	Bcells	-1.49109	0.000302638	0.034	0.56	0.32 ~ 0.96	-0.41837	4.00314e-06
miR-605	Y	1.32865	0.0102061	0.033	1.77	1.04 ~ 3.04	BRCA	0.031	1.55	1.03 ~ 2.43	PRKCB	Bcells	-1.29909	1.92202e-05	-	-	-	-0.455562	3.97621e-07
miR-605	Y	1.32865	0.0102061	0.033	1.77	1.04 ~ 3.04	BRCA	0.031	1.55	1.03 ~ 2.44	SH2D1A	NK,Tcells	-2.25338	4.38312e-14	0.013	0.51	0.3 ~ 0.88	-0.426262	2.50845e-06
miR-605	Y	1.32865	0.0102061	0.033	1.77	1.04 ~ 3.04	BRCA	0.031	1.55	1.03 ~ 2.45	SIRPG	Tcells	-2.21923	1.46852e-11	0.0029	0.44	0.25 ~ 0.76	-0.468055	1.71803e-07
miR-605	Y	1.32865	0.0102061	0.033	1.77	1.04 ~ 3.04	BRCA	0.031	1.55	1.03 ~ 2.46	SP140	Bcells	-1.76499	1.32939e-12	0.0047	0.46	0.27 ~ 0.8	-0.518316	4.09932e-09
miR-605	Y	1.32865	0.0102061	0.033	1.77	1.04 ~ 3.04	BRCA	0.031	1.55	1.03 ~ 2.47	TNFRSF9	All	-1.66574	6.46281e-09	-	-	-	-0.405975	8.1474e-06
miR-605	Y	1.32865	0.0102061	0.033	1.77	1.04 ~ 3.04	BRCA	0.031	1.55	1.03 ~ 2.48	VNN2	Not Identified	-1.47037	2.61985e-07	0.023	0.54	0.31 ~ 0.92	-0.414872	4.90616e-06
miR-625	Y	-0.635901	0.0250581	0.036	0.57	0.33 ~ 0.97	BRCA	0.0076	0.58	0.38 ~ 0.86	CALN1	NonMalignant	1.75171	0.000202908	-	-	-	-0.400789	1.0878e-05
miR-92b	Y	0.586515	0.0235917	-	-	-	BRCA	0.023	1.59	1.06 ~ 2.37	ANAPC16	All	-0.331806	0.000477375	-	-	-	-0.411074	6.10309e-06
miR-92b	Y	0.586515	0.0235917	-	-	-	BRCA	0.023	1.59	1.06 ~ 2.38	RASSF2	Bcells,Macrophages,NonMalignant	-0.881167	0.000934627	-	-	-	-0.42655	2.46553e-06
miR-99b	Y	0.488491	0.030485	0.028	1.81	1.05 ~ 3.1					PRKCB	Bcells	-1.29909	1.92202e-05	-	-	-	-0.409823	6.55436e-06
miR-99b	Y	0.488491	0.030485	0.028	1.81	1.05 ~ 3.1					SLC27A2	Tcells	-1.33719	1.14433e-05	-	-	-	-0.41086	6.17825e-06
miR-99b	Y	0.488491	0.030485	0.028	1.81	1.05 ~ 3.1					TRIM21	Not Identified	-0.904112	8.25866e-09	0.011	0.5	0.29 ~ 0.86	-0.414492	5.01529e-06

## Sheet: Sheet1
miRNA	Circulating	LFC	p survival	HR	CI.95	Target Gene	Putative cell of origin	LFC	p survival	HR	CI.95	Correlation
miR-1296	N	0.7474	-	-	-	GCH1	T	-1.64354	0.044	0.58	0.34 ~ 0.99	-0.425941
miR-1306	N	0.564949	-	-	-	ICAM3	T, B, NK, Non-malignant	-1.36718	0.027	0.54	0.32 ~ 0.94	-0.401096
miR-1306	N	0.564949	-	-	-	SEPT1	T, B, NK, Non-malignant	-1.36512	0.028	0.54	0.31 ~ 0.94	-0.406157
miR-1306	N	0.564949	-	-	-	ZBP1	T,B, NK, Non-malignant	-1.88825	<0.0001	0.31	0.17 ~ 0.55	-0.451157
miR-130b	Y	0.654198	0.028	1.81	1.05 ~ 3	CDKN1B	T, Non-malignant	-0.417668	0.0021	0.43	0.25 ~ 0.75	-0.410397
miR-130b	Y	0.654198	0.028	1.81	1.05 ~ 3	GZMK	T	-2.35903	0.043	0.58	0.34 ~ 0.98	-0.416525
miR-130b	Y	0.654198	0.028	1.81	1.05 ~ 3	IKZF3	T, B, NK and Non-Malignant	-2.14817	0.0026	0.44	0.25 ~ 0.76	-0.400459
miR-130b	Y	0.654198	0.028	1.81	1.05 ~ 3	IRF1	All	-1.64223	0.023	0.54	0.31 ~ 0.92	-0.420911
miR-130b	Y	0.654198	0.028	1.81	1.05 ~ 3	PARP14	All	-1.22593	0.019	0.53	0.31 ~ 0.90	-0.467486
miR-130b	Y	0.654198	0.028	1.81	1.05 ~ 3	PARP9	All	-0.779772	0.00021	0.36	0.2 ~ 0.63	-0.420186
miR-130b	Y	0.654198	0.028	1.81	1.05 ~ 3	RNF213	All	-0.630074	0.0039	0.45	0.26 ~ 0.78	-0.466095
miR-142	N	-1.91798	-	-	-	NR2F6	Endo, CAF, Malignant	0.620895	0.044	1.72	1.009 ~ 2.93	-0.462747
miR-142	N	-1.91798	-	-	-	TRIM28	Malignant (?)	0.569274	0.021	1.87	1.09 ~ 3.2	-0.50094
miR-142	N	-1.91798	-	-	-	ZNF74	?	0.570949	0.038	1.75	1.02 ~ 3	-0.436102
miR-148b	Y	-0.407313	-	-	-	PTPRD	T, B, CAF, Non-malignant	1.40516	0.021	1.87	1.09 ~ 3.22	-0.454929
miR-149	Y	1.03394	-	-	-	CCDC69	?	-1.29283	0.0065	0.47	0.27 ~ 0.82	-0.448777
miR-149	Y	1.03394	-	-	-	CCL4	T, NK	-2.14496	0.0015	0.42	0.24 ~ 0.72	-0.405532
miR-149	Y	1.03394	-	-	-	CD3E	T	-1.94543	0.0069	0.48	0.28 ~ 0.82	-0.462202
miR-149	Y	1.03394	-	-	-	CD48	T, B, Macrophages, NK, Non-malignant	-1.62143	0.0033	0.45	0.26 ~ 0.77	-0.422974
miR-149	Y	1.03394	-	-	-	CD74	T, B, Macrophages, Endo, NK, Non-malignant	-1.28104	0.035	0.56	0.32 ~ 0.96	-0.453341
miR-149	Y	1.03394	-	-	-	CD96	T, NK	-1.84365	0.0055	0.47	0.27 ~ 0.81	-0.411377
miR-149	Y	1.03394	-	-	-	CXCR3	T, Non-malignant	-1.79198	0.0072	0.48	0.27 ~ 0.83	-0.470455
miR-149	Y	1.03394	-	-	-	FASLG	T	-2.49266	0.0027	0.44	0.26 ~ 0.76	-0.413408
miR-149	Y	1.03394	-	-	-	HLA-C	All	-1.08179	0.029	0.55	0.32 ~ 0.94	-0.440663
miR-149	Y	1.03394	-	-	-	HLA-F	All	-1.47355	0.027	0.55	0.32 ~ 0.94	-0.54302
miR-149	Y	1.03394	-	-	-	IFNG	T	-3.0777	0.028	0.55	0.32 ~ 0.94	-0.430523
miR-149	Y	1.03394	-	-	-	IL2RB	T, NK, Non-malignant	-1.75891	0.043	0.58	0.34 ~ 0.98	-0.408226
miR-149	Y	1.03394	-	-	-	MYO1G	T, B, Macrophages, NK, Non-malignant	-1.09289	0.031	0.55	0.32 ~ 0.95	-0.441521
miR-149	Y	1.03394	-	-	-	NKG7	T, NK	-2.43822	0.046	0.58	0.34 ~ 0.99	-0.423864
miR-149	Y	1.03394	-	-	-	NLRC5	T, Non-malignant	-1.32024	0.0047	0.46	0.27 ~ 0.8	-0.462196
miR-149	Y	1.03394	-	-	-	NUGGC	All	-1.53553	0.01	0.5	0.29 ~ 0.85	-0.488726
miR-149	Y	1.03394	-	-	-	PIM2	T, B, NK, Non-malignant	-1.04718	0.003	0.44	0.25 ~ 0.77	-0.487979
miR-149	Y	1.03394	-	-	-	POU2AF1	B	-1.49109	0.034	0.56	0.32 ~ 0.96	-0.517222
miR-149	Y	1.03394	-	-	-	PTPN6	T, B, Macrophages, NK, Non-malignant	-1.17218	0.019	0.52	0.3 ~ 0.90	-0.404179
miR-149	Y	1.03394	-	-	-	RAB37	T, B, NK, Non-malignant	-1.95312	0.026	0.55	0.32 ~ 0.93	-0.41435
miR-149	Y	1.03394	-	-	-	RAB37	T, B, NK, Non-malignant	-1.95312	0.026	0.55	0.32 ~ 0.93	-0.41435
miR-149	Y	1.03394	-	-	-	SLAMF7	T, Macrophages, NK	-1.3058	0.012	0.5	0.29 ~ 0.87	-0.571476
miR-149	Y	1.03394	-	-	-	STAT2	All	-0.893129	0.0018	0.42	0.24 ~ 0.74	-0.551769
miR-149	Y	1.03394	-	-	-	TAP1	All	-1.53198	0.015	0.51	0.3 ~ 0.88	-0.552059
miR-149	Y	1.03394	-	-	-	TAP1	All	-1.53198	0.015	0.51	0.3 ~ 0.88	-0.552059
miR-149	Y	1.03394	-	-	-	TRAF3IP3	T, B, NK, Non-malignant	-1.94738	0.013	0.51	0.29 ~ 0.87	-0.428684
miR-149	Y	1.03394	-	-	-	ZBTB32	T, B, Non-malignant	-1.41104	0.0023	0.43	0.25 ~ 0.75	-0.457838
miR-150	Y	-1.50072	0.012	0.5	0.29 ~ 0.87	HILPDA	?	0.679083	0.045	1.72	1.005 ~ 2.94	-0.53359
miR-155	Y	-1.48825	0.0049	0.46	0.26 ~ 0.8	HSD11B2	?	1.16683	0.02	1.86	1.09 ~ 3.18	-0.464875
miR-1914	N	1.12173	-	-	-	HLA-F	All	-1.47355	0.027	0.55	0.32 ~ 0.94	-0.422908
miR-214	Y	0.873825	-	-	-	C8orf46	Malignant	-1.24203	0.045	0.58	0.34 ~ 0.99	-0.476702
miR-25	Y	0.460655	-	-	-	BTLA	B, T, Non-Malignant	-1.9014	0.027	0.55	0.32 ~ 0.94	-0.4082
miR-25	Y	0.460655	-	-	-	CD69	T, B, NK, Non-malignant	-1.57169	0.021	0.53	0.31 ~ 0.91	-0.420008
miR-25	Y	0.460655	-	-	-	CRTAM	?	-2.09372	0.015	0.51	0.3 ~ 0.88	-0.406383
miR-25	Y	0.460655	-	-	-	FASLG	T	-2.49266	0.0027	0.44	0.26 ~ 0.76	-0.429482
miR-25	Y	0.460655	-	-	-	KLRD1	NK	-2.08151	0.0027	0.44	0.26 ~ 0.76	-0.436425
miR-25	Y	0.460655	-	-	-	PRF1	T, NK	-2.21648	0.02	0.53	0.31 ~ 0.91	-0.407462
miR-25	Y	0.460655	-	-	-	SP140	T, B	-1.76499	0.0047	0.46	0.27 ~ 0.8	-0.427831
miR-29c	Y	-0.839135	0.0076	0.48	0.27 ~ 0.83	DOT1L	?	0.474286	0.045	1.7	1.006 ~ 2.92	-0.456744
miR-323a	N	1.28325	-	-	-	PIM2	T, B, NK, Non-malignant	-1.04718	0.003	0.44	0.25 ~ 0.77	-0.401949
miR-342	N	-1.13064	0.0024	0.43	0.25 ~ 0.75	PPM1F	Endo	0.518238	0.033	1.77	1.04 ~ 3.03	-0.473366
miR-3619	N	0.956488	-	-	-	CD74	T, B, Macrophages, Endo, NK, Non-malignant	-1.28104	0.035	0.56	0.32 ~ 0.96	-0.421723
miR-375	Y	1.74926	-	-	-	SP110	T, B, Macrophages, Non-malignant	-0.600014	0.0039	0.45	0.26 ~ 0.78	-0.449129
miR-4736	N	-1.60976	-	-	-	ZNF74	?	0.570949	0.038	1.75	1.02 ~ 3	-0.435351
miR-605	Y	1.32865	0.033	1.77	1.04 ~ 3.04	B2M	All	-1.32419	0.00026	0.37	0.21 ~ 0.64	-0.518623
miR-605	Y	1.32865	0.033	1.77	1.04 ~ 3.04	BCL11B	T, Non-malignant	-1.71935	0.025	0.54	0.32 ~ 0.93	-0.43432
miR-605	Y	1.32865	0.033	1.77	1.04 ~ 3.04	CD47	All	-0.466164	0.012	0.5	0.29 ~ 0.86	-0.413934
miR-605	Y	1.32865	0.033	1.77	1.04 ~ 3.04	DRAM1	?	-0.932549	0.043	0.58	0.34 ~ 0.98	-0.443155
miR-605	Y	1.32865	0.033	1.77	1.04 ~ 3.04	DTHD1	T	-2.26461	0.028	0.55	0.32 ~ 0.94	-0.464203
miR-605	Y	1.32865	0.033	1.77	1.04 ~ 3.04	FCGR1A	Macrophages	-1.36821	0.017	0.52	0.3 ~ 0.89	-0.425919
miR-605	Y	1.32865	0.033	1.77	1.04 ~ 3.04	GBP2	T, Macrophages, NK	-1.27509	0.0043	0.46	0.27 ~ 0.79	-0.436389
miR-605	Y	1.32865	0.033	1.77	1.04 ~ 3.04	GBP4	T, B, Macrophages, Endo, NK, Non-Malignant	-2.04215	0.029	0.55	0.32 ~ 0.94	-0.42735
miR-605	Y	1.32865	0.033	1.77	1.04 ~ 3.04	GCH1	T	-1.64354	0.044	0.58	0.34 ~ 0.99	-0.497139
miR-605	Y	1.32865	0.033	1.77	1.04 ~ 3.04	POU2AF1	B	-1.49109	0.034	0.56	0.32 ~ 0.96	-0.41837
miR-605	Y	1.32865	0.033	1.77	1.04 ~ 3.04	SH2D1A	T, NK, Non-malignant	-2.25338	0.013	0.51	0.3 ~ 0.88	-0.426262
miR-605	Y	1.32865	0.033	1.77	1.04 ~ 3.04	SIRPG	T	-2.21923	0.0029	0.44	0.25 ~ 0.76	-0.468055
miR-605	Y	1.32865	0.033	1.77	1.04 ~ 3.04	SP140	T, B	-1.76499	0.0047	0.46	0.27 ~ 0.8	-0.518316
miR-605	Y	1.32865	0.033	1.77	1.04 ~ 3.04	VNN2	T, B, Macrophages, NK, Non-malignant	-1.47037	0.023	0.54	0.31 ~ 0.92	-0.414872
miR-99b	Y	0.488491	0.028	1.81	1.05 ~ 3.1	TRIM21	All but B	-0.904112	0.011	0.5	0.29 ~ 0.86	-0.414492

## Sheet: Sheet3
miR-149	Y	1.03394	-	-	-	CCDC69	?	-1.29283	0.0065	0.47	0.27 ~ 0.82	-0.448777
miR-149	Y	1.03394	-	-	-	CCL4	T, NK	-2.14496	0.0015	0.42	0.24 ~ 0.72	-0.405532
miR-149	Y	1.03394	-	-	-	CD3E	T	-1.94543	0.0069	0.48	0.28 ~ 0.82	-0.462202
miR-149	Y	1.03394	-	-	-	CD48	T, B, Macrophages, NK, Non-malignant	-1.62143	0.0033	0.45	0.26 ~ 0.77	-0.422974
miR-149	Y	1.03394	-	-	-	CD74	T, B, Macrophages, Endo, NK, Non-malignant	-1.28104	0.035	0.56	0.32 ~ 0.96	-0.453341
miR-149	Y	1.03394	-	-	-	CD96	T, NK	-1.84365	0.0055	0.47	0.27 ~ 0.81	-0.411377
miR-149	Y	1.03394	-	-	-	CXCR3	T, Non-malignant	-1.79198	0.0072	0.48	0.27 ~ 0.83	-0.470455
miR-149	Y	1.03394	-	-	-	FASLG	T	-2.49266	0.0027	0.44	0.26 ~ 0.76	-0.413408
miR-149	Y	1.03394	-	-	-	HLA-C	All	-1.08179	0.029	0.55	0.32 ~ 0.94	-0.440663
miR-149	Y	1.03394	-	-	-	HLA-F	All	-1.47355	0.027	0.55	0.32 ~ 0.94	-0.54302
miR-149	Y	1.03394	-	-	-	IFNG	T	-3.0777	0.028	0.55	0.32 ~ 0.94	-0.430523
miR-149	Y	1.03394	-	-	-	IL2RB	T, NK, Non-malignant	-1.75891	0.043	0.58	0.34 ~ 0.98	-0.408226
miR-149	Y	1.03394	-	-	-	MYO1G	T, B, Macrophages, NK, Non-malignant	-1.09289	0.031	0.55	0.32 ~ 0.95	-0.441521
miR-149	Y	1.03394	-	-	-	NKG7	T, NK	-2.43822	0.046	0.58	0.34 ~ 0.99	-0.423864
miR-149	Y	1.03394	-	-	-	NUGGC	All	-1.53553	0.01	0.5	0.29 ~ 0.85	-0.488726
miR-149	Y	1.03394	-	-	-	PIM2	T, B, NK, Non-malignant	-1.04718	0.003	0.44	0.25 ~ 0.77	-0.487979
miR-149	Y	1.03394	-	-	-	POU2AF1	B	-1.49109	0.034	0.56	0.32 ~ 0.96	-0.517222
miR-149	Y	1.03394	-	-	-	PTPN6	T, B, Macrophages, NK, Non-malignant	-1.17218	0.019	0.52	0.3 ~ 0.90	-0.404179
miR-149	Y	1.03394	-	-	-	RAB37	T, B, NK, Non-malignant	-1.95312	0.026	0.55	0.32 ~ 0.93	-0.41435
miR-149	Y	1.03394	-	-	-	RAB37	T, B, NK, Non-malignant	-1.95312	0.026	0.55	0.32 ~ 0.93	-0.41435
miR-149	Y	1.03394	-	-	-	SLAMF7	T, Macrophages, NK	-1.3058	0.012	0.5	0.29 ~ 0.87	-0.571476
miR-149	Y	1.03394	-	-	-	STAT2	All	-0.893129	0.0018	0.42	0.24 ~ 0.74	-0.551769
miR-149	Y	1.03394	-	-	-	TAP1	All	-1.53198	0.015	0.51	0.3 ~ 0.88	-0.552059
miR-149	Y	1.03394	-	-	-	TAP1	All	-1.53198	0.015	0.51	0.3 ~ 0.88	-0.552059
miR-149	Y	1.03394	-	-	-	TRAF3IP3	T, B, NK, Non-malignant	-1.94738	0.013	0.51	0.29 ~ 0.87	-0.428684
miR-149	Y	1.03394	-	-	-	ZBTB32	T, B, Non-malignant	-1.41104	0.0023	0.43	0.25 ~ 0.75	-0.457838
